# Supplementary material for: Naphthalene-Based Polymers as Catalytic Supports for Suzuki Cross-Coupling
Source: Molecules. 2023 Jun 23;28(13):4938. doi: 10.3390/molecules28134938 (PMC10343485; doi:10.3390/molecules28134938)
Supplement: Supplementary file 1 [file molecules-28-04938-s001.zip]

Archive with 1 entries (1 files):
- molecules-2402981-supplementary.pdf
